# Supplementary material for: Folding Features and Dynamics of 3D Genome Architecture in Plant Fungal Pathogens
Source: Microbiol Spectr. 2022 Oct 17;10(6):e02608-22. doi: 10.1128/spectrum.02608-22 (PMC9769607; doi:10.1128/spectrum.02608-22)
Supplement: Supplemental file 3 — Tables S1 to S5. Download spectrum.02608-22-s0003.xlsx, XLSX file, 0.02 MB [file spectrum.02608-22-s0003.xlsx]

## Sheet: Table S1
Supplementary Table 1: Summary of data generated in this study.
		Platform	CYR34	93-210
Hi-C (urediniospore)	Library 1	Illumina HiSeq 2500	221,438,691 pairs	247,801,519 pairs
	Library 2	Illumina HiSeq 2500	263,450,341 pairs	214,637,509 pairs
Hi-C (germtube)	Library 1	Illumina HiSeq 2500	188,583,615 pairs
	Library 2	Illumina HiSeq 2500	252,689,291 pairs
PacBio		PacBio RS II	1,958,695 sequences (12G)	745,680 sequences (5G)
Illumina		Illumina HiSeq 2500	39,865,276 pairs	23,818,091 pairs
RNA-seq (urediniospore)	Library 1	Illumina HiSeq 2500	22,413,922 pairs
	Library 2	Illumina HiSeq 2500	19,371,461 pairs
	Library 3	Illumina HiSeq 2500	20,347,407 pairs
RNA-seq (germtube)	Library 1	Illumina HiSeq 2500	22,282,425 pairs
	Library 2	Illumina HiSeq 2500	19,225,094 pairs
	Library 3	Illumina HiSeq 2500	23,446,814 pairs

## Sheet: Table S2
Supplementary Table 2. Summary of CYR34 and Pst92-210 assemblies.
Assembly	CYR34	Pst93-210
Total length	82,677,761 bp	83,952,590 bp
Number of chromosomes	18	18
Total contigs	293	355
Number of contigs in chromosomes	231	232
Number of contigs > 10kb	246	300
N50 contig length	791,576 bp	517,466 bp
N51 contig count	33	49
GC%	0.4437	0.4439
Annotation
Total protein-coding genes	17095	17946
Average transcript length	1,686.80 bp	1,694.10 bp
Average protein length	418.7	421.7
Median number of exons per gene	3	3
Gene density (genes/10kb)	2.06	2.13
Number of secreted proteins	1571	1678
BUSCO completeness (n:1335)	97.0%[S:89.2%,D:7.8%],F:2.7%,M:0.3%	97.0%[S:87.6%,D:9.4%],F:2.4%,M:0.6%
Repetitive sequences
SINEs	0/6,810bp/0.01%	0/0bp/0.00%
LINEs	420/207,955bp/0.26%	142/110,779bp/0.14%
LTR elements	15,376/11,050,672/13.97%	13,807/10,275,692bp/13.14%
LTR/Copia	3,649/2,152,407/2.60%	3,386/2,103,564/2.50%
LTR/Gypsy	11,605/8,337,284/10.08%	11,054/7,193,271/8.56%
DNA elements	34,804/9,610,297/12.15%	33,943/10,057,945bp/12.86%
DNA/TIR	17,145/3,927,415/4.70%	16,761/3,739,705/4.45%
DNA/hAT	4,971/1,876,784/2.26%	4,757/2,087,731/2.48%
Unclassified	22,245/7,123,052bp/9.00%	16,167/6,614,099bp/8.46%
Total	27,998,786bp/35.39%	27,893,104bp/35.67%

## Sheet: Table S3
Supplementary Table 3. Summary of Hi-C data and valid contacts analyzed in this study
Accession	Species	Isolate	Genome size	Input read pairs	Pairs mappable (%)	Intra-short	Intra-long (>=20kb)	Inter-chromosome	Total contacts		Reference
SRR9024806	Puccinia graminis f. sp. tritici	Pgt21-0	83 Mb	165715739	52992079 (31.98)	0.5429	0.1985	0.2586	11550650	0.0697016	Li et al. 2019. Nature Communications. doi:10.1038/s41467-019-12927-7
	Puccinia striiformis f. sp. tritici	93-210	83 Mb	412920103	211014592 (51.10)	0.2276	0.1439	0.6285	106346961	0.257549	this study
	Puccinia striiformis f. sp. tritici	CYR34.germtube	82 Mb	58967826	37418816 (63.46)	0.6893	0.2138	0.097	27325134	0.463391	this study
	Puccinia striiformis f. sp. tritici	CYR34.spore	83 Mb	328130807	171045263 (52.13)	0.3808	0.3198	0.2993	67438888	0.205524	this study
	Puccinia striiformis f. sp. Tritici	134E16A	83 Mb	110946805	57962585 (52.24)	0.3908	0.2776	0.3316	13965076	0.125872	NA
SRR14470629	Puccinia triticina	Pt64	123 Mb	156839234	85551669 (54.55)	0.4368	0.235	0.3283	47172633	0.300771	Wu JQ, Song L, Ding Y, Dong C, Hasan M and Park RF (2021) A Chromosome-Scale Assembly of the Wheat Leaf Rust Pathogen Puccinia triticina Provides Insights Into Structural Variations and Genetic Relationships With Haplotype Resolution. Front. Microbiol. 12:704253. doi: 10.3389/fmicb.2021.704253
SRR21058[69-72]	Neurospora crassa	NMF39 WildType	40 Mb	114041460	86491539 (75.84)	0.4868	0.2665	0.2466	10793477	0.0946452	Klocko et al. 2016. PNAS. doi:10.1073/pnas.1615546113
SRR8238190	Epichloe festucae	Fl1	35 Mb	23675063	13931939 (58.85)	0.2379	0.4839	0.2782	10031858	0.423731	Winter et al. 2018. PloS Genetics. doi:10.1371/journal.pgen.1007467
SRR10317020	Fusarium oxysporum f. sp. fragariae	GL1080	55 Mb	46304816	36456997 (78.73)	0.205	0.3338	0.4612	3087187	0.066671	Henry et al. 2020. New Phytologist. doi:10.1111/nph.17141
SRR10317021	Fusarium oxysporum f. sp. fragariae	GL1381	56 Mb	108844044	85707707 (78.74)	0.1804	0.3393	0.4803	22951549	0.210866	Henry et al. 2020. New Phytologist. doi:10.1111/nph.17141
SRR12074770	Verticillium dahliae	CQ2	34 Mb	17326497	15512367 (89.53%)	0.1783	0.3393	0.4824	9220449	0.532159	Seidl et al. 2020. mBio. doi:10.1128/mBio.01714-20
SRR12074771	Verticillium dahliae	JR2	36 Mb	22442165	20405866 (90/93%)	0.2056	0.3645	0.43	7731242	0.344496	Seidl et al. 2020. mBio. doi:10.1128/mBio.01714-20
SRR12074753	Verticillium alfalfae	PD683	31 Mb	74887399	66936630 (89.38)	0.7204	0.1163	0.1633	8595950	0.114785	Seidl et al. 2020. mBio. doi:10.1128/mBio.01714-20
SRR12074765	Verticillium tricorpus	PD593	35 Mb	48941313	47232518 (96.51)	0.5595	0.2533	0.1871	6540430	0.133638	Seidl et al. 2020. mBio. doi:10.1128/mBio.01714-20
SRR10416202	Colletotrichum fructicola	1104-7	55 Mb	67777057	56235016 (82.97)	0.2388	0.4766	0.2846	34966154	0.5159	Liang et al. 2020. Molecular Plant-Microbe Interactions. doi:10.1094/MPMI-11-19-0316-A
SRR13361440	Agaricus bisporus	Sample3828	29 Mb	34294828	23645328 (68.95)	0.1906	0.3075	0.5019	20591272	0.600419	Hoencamp et al. 2021. Science. 2021 ;372(6545):984-989.
SRR11536952	Apiotrichum mycotoxinovorans	GMU1709	30 Mb	35491947	34189432 (96.33%)	0.2074	0.5157	0.2769	23901645	0.673439	NA
SRR7968349	Flammulina velutipes	6-3	38 Mb	14105521	10863038 (77.01%)	0.3609	0.2626	0.3765	7899831	0.560052	NA
SRR15461855	Rhizophagus irregularis	DAOM-197198	147 Mb	134165036	96966787 (72.27%)	0.2976	0.231	0.4714	41116720	0.306464	Yildirir et al. 2021. New Phytol. 2021 Nov 6. doi: 10.1111/nph.17842.
SRR16292147	Cladosporium fulvum	Race5_Kim	67 Mb	80141129	49672975 (61.98%)	0.504	0.3091	0.1869	2104899	0.0262649	NA
SRR5266584,SRR5266588,SRR5266592	Homo sapiens	Hap1	3.09 Gb	622379602	522536071 (83.96%)	0.1353	0.7035	0.1611	399294718	0.641561	Haarhuis JHI et al., "The Cohesin Release Factor WAPL Restricts Chromatin Loop Extension.", Cell, 2017 May 4;169(4):693-707.e14
SRR13281128,SRR13281129,SRR13281130,SRR13281131	Homo sapiens	ΔCAP-H2	3.09 Gb	604591928	514215390 (85.05%)	0.1642	0.6536	0.1822	358304380	0.592638	Haarhuis JHI et al., "The Cohesin Release Factor WAPL Restricts Chromatin Loop Extension.", Cell, 2017 May 4;169(4):693-707.e14

## Sheet: Table S4
Supplementary Table 4b. Synteny regions and 3D genome similarity between V. alfalfae PD683 and V. tricorpus PD593.
V. alfalfae PD683				V. tricorpus PD593				Signal/Noise	z-SSIM score
chromosome	start	end	strand	chromosome	start	end	strand
NMXH01000001	30251	2339794	+	NMXK01000005	1581466	4005974	+	0.581214	-0.400995
NMXH01000001	2343287	2520419	+	NMXK01000001	5693453	5856152	+	nan	nan
NMXH01000001	2522276	3628372	+	NMXK01000001	4578341	5690885	+	0.677557	-0.719855
NMXH01000001	3631092	6711206	+	NMXK01000001	1385495	4576579	+	0.652746	-0.0850252
NMXH01000001	6730088	7400329	+	NMXK01000002	3884010	4590639	+	1.10981	0.368868
NMXH01000002	24279	452897	+	NMXK01000008	1889354	2375989	+	0.805597	-1.30299
NMXH01000002	449515	584929	+	NMXK01000004	2745728	2865235	+	nan	nan
NMXH01000002	587200	2140080	+	NMXK01000004	688130	2261885	+	0.427338	1.83587
NMXH01000002	2145031	2953867	+	NMXK01000002	2834412	3883434	+	0.5102	-0.562578
NMXH01000002	2956922	3727876	+	NMXK01000001	140812	948369	+	0.624798	-0.770678
NMXH01000002	3742385	4756153	+	NMXK01000003	34328	1133054	+	0.5394	-0.361748
NMXH01000003	17059	1250803	+	NMXK01000007	1645189	2973254	+	1.30141	-1.53218
NMXH01000003	1182450	1648776	+	NMXK01000005	1096516	1580618	+	0.716516	0.82531
NMXH01000003	1649601	4458131	+	NMXK01000001	5858630	8791194	+	0.341473	-0.493986
NMXH01000003	2433846	2539017	+	NMXK01000001	6596908	6725752	+	nan	nan
NMXH01000003	2936618	3089257	+	NMXK01000001	7209872	7338346	+	nan	nan
NMXH01000004	979	1619867	+	NMXK01000007	21163	1756317	+	0.516841	1.02921
NMXH01000004	1716385	1915713	+	NMXK01000002	2288171	2517244	+	nan	nan
NMXH01000004	1916928	3995174	+	NMXK01000006	21760	2358710	+	0.784325	-0.877042
NMXH01000005	11024	983131	+	NMXK01000005	59102	1059318	+	1.0076	0.161944
NMXH01000005	1068870	1343433	+	NMXK01000006	2359013	2671702	+	nan	nan
NMXH01000005	1344923	3439060	+	NMXK01000002	89032	2286317	+	0.563403	-0.51024
NMXH01000006	4722	553667	+	NMXK01000003	3723921	4281378	+	1.73158	0.574778
NMXH01000006	518821	2641967	+	NMXK01000003	1142700	3268307	+	0.607039	1.7345
NMXH01000006	2643666	2745053	+	NMXK01000001	60115	138043	+	nan	nan
NMXH01000007	2099	1303039	+	NMXK01000004	2865165	4171227	+	1.25838	-1.24707
NMXH01000007	1308535	2230297	+	NMXK01000008	922599	1885796	+	0.859073	1.40467
NMXH01000008	1481	225169	+	NMXK01000006	2988902	3245711	+	nan	nan
NMXH01000008	233538	523327	+	NMXK01000002	2518266	2774782	+	nan	nan
NMXH01000008	599229	822676	+	NMXK01000006	2722855	2988349	+	nan	nan
NMXH01000008	823093	865544	+	NMXK01000002	2774977	2832875	+	nan	nan
NMXH01000008	868160	1317596	+	NMXK01000004	2266333	2742650	+	1.03931	1.55585
NMXH01000008	1320873	1843453	+	NMXK01000004	89766	687144	+	0.532164	-0.626603

## Sheet: Table S5
Supplementary Table 5. Number of SMC (Structural Maintenance of Chromosomes) family proteins in the examined fungi.
Fungi	Total coding-proteins	Total SMC proteinsa
Cladosporium fulvum	14690	5
Colletotrichum fructicola	15647	7
Epichloe festucae	7034	6
Neurospora crassa	10813	7
Puccinia graminis f. sp. tritici	22391	7
Puccinia striiformis f. sp. tritici	17095	9
Rhizophagus irregularis	26147	6
Verticillium alfalfae	10237	6
aPF02463.19
